# Supplementary material for: Arabidopsis thaliana population analysis reveals high plasticity of the genomic region spanning MSH2, AT3G18530 and AT3G18535 genes and provides evidence for NAHR-driven recurrent CNV events occurring in this location
Source: BMC Genomics. 2016 Nov 8;17:893. doi: 10.1186/s12864-016-3221-1 (PMC5101643; doi:10.1186/s12864-016-3221-1)
Supplement: Additional file 2: — Table S1. List of Arabidopsis accessions and gene copy numbers determined in MLPA- and ddPCR-based study. (XLSX 81 kb) [file 12864_2016_3221_MOESM2_ESM.xlsx]

## Sheet: Legend
Table S1. List of A. thaliana accessions and gene copy numbers determined in MLPA- and ddPCR-based study

## Sheet: Table S1
Sample identity					Geographical localisation						Gene copy number determined from MLPA data					Gene copy number calculated from ddPCR data			CNV pattern		MLPA signal (normalized to Col-0)													ddPCR target copies (normalized within-sample to DCL1)
Accession according to NASC	Alternative names in 1001 Genomes Project	Ecotype ID in 1001 Genomes project	NASC_ID	Donor	Grouping by geography, used in Figure 5	Grouping by genetic similarity, according to 1001 Genomes Project and used in Figure S5	Locality of origin	Country	Latitude	Longitude	HDA15	MSH2	AT3G18530	AT3G18535	BRC1	MSH2	AT3G18530	AT3G18535	CNV pattern		mlpaA	mlpaB	mlpaC	mlpaD	mlpaE	mlpaF	mlpaG	mlpaH	ctrl1	ctrl2	ctrl	ctrl4	ctrl5	MSH2	AT3G18530	AT3G18535
Aa-0		7000	N76428	SALK	Western Europe	Germany	Aua (Rhon)	Germany	50.917066	9.570708	2	2	2	2	2				basic		1.08454	0.957482	0.946029	0.941226	0.976211	0.932496	1.01128	0.943551	1.09755	0.958294	0.967896	0.958294	0.932574
Aitba-2		9939	N76347	MPI	Iberian Peninsula Morocco	Relict	Ait Barka_ Marrakech	Morocco	31.484	-7.450	2	2	2	2	2	2	2	2	basic		0.974826	0.919847	0.959791	0.743404	0.993031	0.908034	1.10768	0.945158	1.03033	1.00686	0.987351	1.00686	0.868738	0.969136	0.975309	1.07407
Altai-5		9758	N76433	SALK	Central Asia	Central Asia	Altai	China	47.756944	88.3975	2	2	2	2	2				basic		0.92308	0.944112	0.974256	0.871249	1.01173	0.958992	1.07782	0.970639	0.980271	1.00878	1.03203	1.00844	0.936582
Altenb-2		9970	N76353	MPI	Alps	Central Europe	Altenburg	Italy	46.372	11.238	2	2	2	2	2	2	2	2	basic		0.927232	0.961205	0.974818	0.813101	1.00318	0.981058	1.06388	0.971428	1.00593	1.00912	1.00373	1.00912	0.909507	1.2076	0.859649	1.14327
An-1		6898	N76435	SALK	Western Europe	Admixed	Antwerpen	Belgium	51.2167	4.4	2	2	2	2	2				basic		0.909344	0.957279	1.00024	0.898096	1.02228	0.958945	1.02737	0.98464	0.990412	0.995806	1.0304	0.996138	0.974029
Angel-1		9980	N76362	MPI	Italy	Italy, Balkans, Caucasus	Sant Angelo	Italy	38.619	16.168	2	2	2	2	2	2	2	2	basic		1.04186	0.909682	0.916968	0.790487	0.963951	0.8909	1.15417	0.990158	1.04988	1.00536	0.969434	1.00536	0.848463	1.00893	0.964286	1.05357
Anz-0		9759	N76439	SALK	Western Asia Caucasus	Italy, Balkans, Caucasus	Anzali	Iran	37.495517	49.37435	2	2	2	2	2				basic		0.934948	0.936767	0.951645	0.903287	0.995346	0.968473	1.07917	0.968029	0.940997	1.011	1.04983	1.011	1.03512
Ba-1		7014	N76441	SALK	Northern Europe	Germany	Blackmount	United Kingdom	56.5459	-4.79821	2	2	2	2	2				basic		1.05145	0.962505	0.936886	0.943512	0.967508	0.932459	1.00872	0.943001	1.08877	0.954954	0.972496	0.954954	0.975837
Baa-1		7002	N76442	SALK	Western Europe	Germany	Baarlo	Netherlands	51.3333	6.100000	2	2	2	2	2				basic		1.01988	0.981453	0.980802	0.885439	1.00018	0.938751	1.02748	1.02174	0.941221	1.01347	1.02532	1.01381	1.0914
Bak-2		9988	N76392	MPI	Western Asia Caucasus	Italy, Balkans, Caucasus	Tsaqueri village_ 10 km from Bakuriani	Georgia	41.794	43.477	2	2	2	2	2	2	2	2	basic		1.00802	0.956759	0.982457	0.888629	1.01499	0.967882	1.0729	0.98626	1.02042	0.993845	1.00646	0.993514	0.932284	1.02778	0.944444	0.927778
Be-0			N76446	SALK	Western Europe		Bensheim/Bergstr.	Germany	49.000000	8.000000	2	2	2	2	2				basic		0.96962	0.880902	0.936099	0.7469	1.00702	0.876141	1.13464	0.948538	1.00707	1.00849	1.01692	1.00849	0.86915
Bik-1		9761	N76449	SALK	Western Asia Caucasus	Central Europe	Bikfaiya	Lebanon	33.9200	35.7000	2	2	2	2	2				basic		0.87641	0.957648	0.986851	0.963008	1.0085	0.977191	1.04551	0.99914	0.970259	1.01772	1.0167	1.01772	0.970169
Bolin-1		10004	N76373	MPI	Central and Southeast Europe	Italy, Balkans, Caucasus	Bolintin Vale	Romania	44.460	25.736	2	2	2	2	2	2	2	2	basic		0.930198	1.04411	1.01665	1.00906	1.00499	1.02602	0.987125	1.00851	1.00903	0.985132	1.02462	0.985132	0.977298	0.918919	0.968059	0.982801
Bor-1		5837	N76453	SALK	Central and Southeast Europe	Central Europe	Borky (Brno area)	Czech Republic	49.4013	16.2326	2	2	2	2	2				basic		1.06898	0.931576	0.920246	0.620386	0.994595	0.905087	1.13357	0.933385	1.08403	0.961723	1.00123	0.961723	0.869948
Bor-4		6903	N76454	SALK	Central and Southeast Europe	Central Europe	Borky (Brno area)	Czech Republic	49.4013	16.2326	2	2	2	2	2				basic		1.0231	0.923983	0.92984	0.82532	0.972368	0.885496	1.10052	0.932185	1.09293	0.959197	0.972333	0.959197	0.933454
Br-0		6904	N76455	SALK	Central and Southeast Europe	Western Europe	Brunn	Czech Republic	49.2000	16.6166	2	2	2	2	2				basic		1.02615	0.907477	0.91916	0.827391	0.969558	0.895471	1.09342	0.952861	1.07934	0.958359	0.975964	0.958359	0.985033
Bsch-0		7031	N76457	SALK	Western Europe	Germany	Buchschlag/Frankfurt am Main	Germany	50.0167	8.6667	2	2	2	2	2				basic		1.22278	0.96969	1.07742	0.823607	1.11322	0.962274	1.17997	1.06891	0.78377	1.10195	1.12256	1.10232	0.938738
Bu-0			N76458	SALK	Western Europe		Burghaun/Rhon	Germany	50.5	9.5	2	2	2	2	2				basic		1.11673	0.946808	0.985118	0.862736	1.02908	0.937088	1.1024	0.957086	0.990591	0.999632	1.03735	0.999299	0.931752
Ca-0		7062	N76459	SALK	Western Europe	Germany	Camberg/Taunus	Germany	50.2981	8.26607	2	2	2	2	2				basic		1.16405	0.995093	0.98386	0.945496	1.0306	0.973956	1.08759	0.985991	0.921133	1.0306	1.0423	1.0306	1.02445
Cal-0		7061	N76460	SALK	Northern Europe	Admixed	Calver	United Kingdom	53.2699	-1.64293	2	2	2	2	2				basic		1.0492	0.926876	0.910533	0.912211	0.967532	0.931428	1.0761	0.929498	1.10435	0.961074	0.953049	0.961074	0.931458
Castelfed-4	Castelfed-4-212	9974	N76355	MPI	Alps	Central Europe	Castel Feder	Italy	46.338	11.293	2	2	2	2	2	2	2	2	basic		0.993066	0.926168	0.953726	0.869199	0.999351	0.917183	1.06943	0.945292	1.06939	0.987852	0.97301	0.987523	0.860892	0.987395	1.01261	1.07143
Castelfed-4	Castelfed-4-213	9975	N76356	MPI	Alps	Central Europe	Castel Feder	Italy	46.338	11.293	2	2	2	2	2	2	2	2	basic		0.962332	0.954252	0.976202	0.955886	1.00344	0.951192	0.999233	0.966532	1.02379	0.995544	1.01517	0.995544	0.881043	1.01163	1.0155	1.0814
Cdm-0		9943	N76410	MPI	Iberian Peninsula Morocco	Iberian Peninsula	Caldas de Miravete	Iberian Peninsula	39.725	-5.744	2	2	2	2	2	2	2	2	basic		1.02858	0.993807	1.0061	1.03776	0.984611	0.994399	0.964323	0.973848	1.00302	0.998318	1.00165	0.998318	0.992364	0.958084	0.91018	0.946108
Chat-1		7071	N76463	SALK	Western Europe	Western Europe	Chateaudun	France	48.0717	1.33867	2	2	2	2	2				basic		1.17237	0.907233	0.911858	0.801503	0.977704	0.904608	1.15658	0.914106	1.11764	0.95189	0.981767	0.951573	0.845633
Ciste-1		9983	N76359	MPI	Italy	Admixed	Cisterna de Latina	Italy	41.616	12.869	2	2	2	2	2	2	2	2	basic		1.0175	0.898891	0.956758	0.862345	1.03145	0.875012	1.15967	0.959967	1.07556	0.979376	0.996059	0.979376	0.815822	0.97479	0.97479	1.05882
Db-1		7419	N76471	SALK	Western Europe	Germany	Tenne/Ts.	Germany	50.3058	8.32213	2	2	2	2	2				basic		1.06239	0.968737	0.910645	0.91278	0.955301	0.925288	1.01145	0.938511	1.09419	0.954186	0.965341	0.954186	0.978847
Do-0		7102	N76474	SALK	Western Europe	Germany	Donsbach/Westerw.	Germany	50.7224	8.2372	2	2	2	2	2				basic		1.07303	0.94379	0.935443	0.926929	0.964904	0.935302	1.01263	0.929118	1.09204	0.953484	0.972592	0.953484	0.970544
Dobra-1		10018	N76369	MPI	Central and Southeast Europe	Central Europe	Dobranovci_ Belgrade	Serbia	44.837	20.157	2	2	2	2	2	2	2	2	basic		0.907203	0.961893	1.00699	0.940858	1.0075	0.971716	1.02005	0.95684	1.04897	0.968457	1.00371	0.968134	0.971345	0.754386	0.77193	0.847953
Dr-0			N76475	SALK	Western Europe		Dresden	Germany	51.051	13.7336	2	2	2	2	2				basic		1.03323	0.923588	0.947327	0.884837	0.983772	0.922885	1.07786	0.941716	1.03475	0.98005	1.01442	0.98005	0.929391
Ei-2		6915	N76478	SALK	Western Europe	Germany	Eifel	Germany	50.3	6.3	2	2	2	2	2				basic		1.08481	0.876536	0.896388	0.770685	0.964483	0.840285	1.12558	0.929241	1.14024	0.95005	0.946877	0.95005	0.864111
Et-0		7130	N76486	SALK	Western Europe	Western Europe	Etraygues	France	44.6447	2.56481	2	2	2	2	2				basic		1.12709	0.893146	0.914912	0.810163	0.987094	0.877354	1.1691	0.924375	1.13395	0.944384	0.968033	0.944384	0.861486
Fei-0		9941	N76412	MPI	Iberian Peninsula Morocco	Western Europe	St. Maria d. Feiria	Portugal	40.923	-8.542	2	2	2	2	2	2	2	2	basic		1.07692	0.931475	0.961546	0.948193	0.996274	0.926889	1.02592	0.939334	1.02984	0.990199	1.00078	0.990199	0.930158	1.00588	0.964706	0.952941
Ga-0		6919	N76490	SALK	Western Europe	Central Europe	Gabelstein	Germany	50.3	8.0	2	2	2	2	2				basic		1.16998	1.02232	0.946107	0.955947	1.02903	1.00893	1.09816	0.972017	0.784099	1.10976	1.11754	1.10939	0.907886
Gu-0		6922	N76498	SALK	Western Europe	Germany	Glueckingen	Germany	50.3	8.0	2	2	2	2	2				basic		1.06093	0.850175	0.884173	0.726782	0.971471	0.847883	1.17219	0.897802	1.19269	0.934036	0.925298	0.934348	0.801533
Had-1b			N76509	SALK	Western Asia Caucasus		Hadeth ej Joubbe	Lebanon	34.15	35.55	2	2	2	2	2				basic		1.05497	1.03026	1.01449	0.965622	1.05161	1.02332	1.06654	1.0333	0.977009	1.03142	0.935996	1.03142	1.10012
Hey-1			N76511	SALK	Western Europe		Heythuysen	Netherlands	51.25	5.90	2	2	2	2	2				basic		0.95032	0.971724	1.01172	0.89943	1.01747	0.987272	1.00019	1.00012	0.952426	1.02224	1.03556	1.02224	0.962292
Hh-0		7169	N76512	SALK	Western Europe	Admixed	Hohenlieth	Germany	54.4175	9.88682	2	2	2	2	2				basic		1.02104	0.931317	0.951133	0.644763	0.975451	0.924238	1.09699	0.935585	1.05005	0.980319	1.00357	0.980319	0.89554
Is-0			N76517	SALK	Western Europe		Isenburg/Neuwied	Germany	50.5	7.5	2	2	2	2	2				basic		0.974708	0.967567	0.970245	0.941703	1.00177	0.964579	1.00749	0.95011	1.06898	0.966748	0.987413	0.966748	0.944646
Jablo-1		9986	N76372	MPI	Central and Southeast Europe	Italy, Balkans, Caucasus	Jablokovec	Bulgaria	41.588	25.199	2	2	2	2	2	2	2	2	basic		0.938315	0.961974	0.960201	0.953809	0.990792	0.942998	1.04351	0.949751	1.02663	0.991371	0.991702	0.991371	0.963778	0.88535	0.942675	0.920382
Kidr-1		9960	N76376	MPI	Eastern Europe	Central Asia	Kidrjasovo_ Orenburgskaja Oblast	Russia	51.307	57.561	2	2	2	2	2	2	2	2	basic		0.972086	0.987001	0.995944	0.989641	1.01127	0.973747	1.04326	0.960243	1.01786	0.982009	1.01874	0.982009	0.976152	0.930233	0.9701	0.990033
Kil-0		7192	N76526	SALK	Northern Europe	Germany	Killean	United Kingdom	56.0	-4.4	2	2	2	2	2				basic		1.05949	0.916258	0.901159	0.885358	0.953953	0.907435	1.09421	0.905011	1.12995	0.950621	0.94681	0.950621	0.904318
Kin-0		6926	N76527	SALK	North America	Western Europe	Kindalville_ MI	USA	44.46	-85.37	2	2	2	2	2				basic		1.01223	0.911908	0.929248	0.830688	0.993941	0.886088	1.12665	0.94336	1.08704	0.962177	0.993672	0.962177	0.877054
Kyoto		7207	N76535	SALK	East Asia	Central Europe	Kyoto Pref	Japan	35.0085	135.752	2	2	2	2	2				basic		1.04517	0.9419	0.952403	0.882923	0.975508	0.930926	1.07655	0.964942	1.04062	0.974085	0.997185	0.974085	0.991514
Kz-9		6931	N76537	SALK	Central Asia	Central Asia		Kazakhstan	49.5	73.1	2	2	2	2	2				basic		0.980192	0.983496	0.977807	0.933523	1.00009	0.972589	1.04358	0.987771	0.962433	1.02188	1.00106	1.02188	1.02493
Lag2-2		9990	N76390	MPI	Western Asia Caucasus	Italy, Balkans, Caucasus	Lagodechi village.	Georgia	41.830	46.283	2	2	2	2	2	2	2	2	basic		1.00348	0.979154	0.984696	0.955094	1.01025	0.968886	1.05167	0.971343	0.993565	1.01143	1.01751	1.01143	0.906869	1.28155	1.05825	1.05825
Lago-1		9963	N76367	MPI	Italy	Italy, Balkans, Caucasus	Rocigliano-Lago	Italy	39.178	16.260	2	2	2	2	2	2	2	2	basic		0.969514	0.896457	0.959777	0.763283	0.953088	0.844665	1.09327	0.970934	1.07341	0.989512	0.967699	0.989512	0.848855	1.03356	0.916107	0.983221
Le-0		7218	N76540	SALK	Western Europe	Admixed	Leiden	Netherlands	52.1611	4.49015	2	2	2	2	2				basic		1.05707	0.936411	0.902614	0.96057	0.957219	0.922325	1.02624	0.930806	1.1044	0.957779	0.965776	0.957779	0.913032
Lp2-2		7520	N76546	SALK	Central and Southeast Europe	Central Europe	Lipovec (Brno area)	Czech Republic	49.38	16.81	2	2	2	2	2				basic		1.02823	0.998715	0.979385	1.01416	0.964077	0.965795	0.996177	0.948788	1.03888	0.972888	0.995959	0.972888	1.00964
Mammo-1		9964	N76365	MPI	Italy	Italy, Balkans, Caucasus	Mammola	Italy	38.362	16.230	2	2	2	2	2	2	2	2	basic		0.970096	0.95421	0.974762	0.965825	0.990036	0.986637	1.09386	0.983897	0.999977	1.00352	1.01492	1.00352	0.934692	1.21939	1.22449	1.29082
Mer-6		9946	N76414	MPI	Iberian Peninsula Morocco	Iberian Peninsula	Merida	Iberian Peninsula	38.916	-6.338	2	2	2	2	2	2	2	2	basic		1.08995	0.940611	0.953043	0.956147	1.01475	0.941913	1.086	0.972082	1.01062	1.00565	1.01203	1.00565	0.885689	1.12849	1.03911	1
Monte-1		9966	N76361	MPI	Italy	Italy, Balkans, Caucasus	Montesano Scalo	Italy	40.280	15.655	2	2	2	2	2	2	2	2	basic		0.998129	0.941472	0.970611	0.8895	1.01449	0.919129	1.07817	0.963802	1.04609	0.98486	1.00295	0.98486	0.886961	1.03217	1.04826	1.12064
Ms-0		6938	N76555	SALK	Eastern Europe	Central Asia	Moscow	Russia	55.7522	37.6322	2	2	2	2	2				basic		1.2293	1.10303	1.06078	1.04219	1.11509	1.071	1.16473	1.10034	0.687198	1.12528	1.16173	1.12528	1.09172
Nemrut-1		9993	N76398	MPI	Western Asia Caucasus	Admixed	Nemrut Dag	Turkey	38.643	42.239	2	2	2	2	2	2	2	2	basic		0.978737	0.921645	0.938822	0.84658	0.984894	0.961036	1.07738	0.922707	1.07624	0.945134	1.0149	0.945449	0.960166	0.927778	0.972222	0.861111
Np-0		7268	N76563	SALK	Western Europe	Admixed	Nieps/Salzwedel	Germany	52.6969	10.981	2	2	2	2	2				basic		1.01144	0.914417	0.974321	0.906095	1.00919	0.907454	1.05652	0.975454	1.03935	0.98418	1.00818	0.98418	0.903958
Petro-1		10017	N76370	MPI	Central and Southeast Europe	Central Europe	Petrovac	Serbia	44.339	21.460	2	2	2	2	2	2	2	2	basic		1.03761	0.974019	0.967778	1.02693	1.00407	0.984129	0.996531	0.990175	0.989405	1.00671	1.0094	1.00671	0.976692	0.943396	0.849057	0.930818
Rmx-A02			N76589	SALK	North America		St. Joseph (MI)	USA	42.036	-86.511	2	2	2	2	2				basic		1.03885	0.933118	0.968906	0.875775	0.998157	0.95374	1.05365	0.949349	1.0342	0.97876	1.017	0.97876	0.931749
Rovero-1		9976	N76351	MPI	Alps	Central Europe	Rovero d. Luna	Italy	46.254	11.167	2	2	2	2	2	2	2	2	basic		1.29916	1.1015	1.13447	0.857334	1.17881	1.07842	1.22963	1.11079	0.675654	1.14114	1.16668	1.14114	1.03111	1.03951	0.911111	0.82963
RRS-7		7514	N76593	SALK	North America	Admixed	North Liberty (IN)	USA	41.5609	-86.4251	2	2	2	2	2				basic		1.05632	0.94912	0.951677	0.899486	0.990387	0.922775	1.08643	0.954941	1.04144	0.975286	1.00981	0.975286	0.943293
Seattle-0		7332	N76598	SALK	North America	Western Europe	Seattle_ WA	USA	47.00	-122.2	2	2	2	2	2				basic		0.99743	0.993296	0.955269	1.00264	0.975555	0.977462	1.02021	0.97824	1.02417	0.98855	1.00176	0.98855	0.961036
Sq-8		6967	N76604	SALK	Northern Europe	Western Europe	Ascot	United Kingdom	51.4083	-0.6383	2	2	2	2	2				basic		0.942458	0.969384	0.95056	0.988738	0.986756	0.973711	1.01741	0.983912	0.944244	1.01706	1.04356	1.0174	1.00291
Stepn-1		9956	N76378	MPI	Eastern Europe	Central Asia	Stepnoje_ Tscheljabinskaja Oblast	Russia	54.060	60.479	2	2	2	2	2	2	2	2	basic		0.99981	0.9382	0.957729	0.932917	0.998682	0.970762	1.0326	0.954953	1.02965	0.982889	1.01178	0.982889	0.941854	0.882507	0.955614	0.992167
Tac-0		7350	N76609	SALK	North America	Central Europe	Tacoma_ Washington	USA	47.2413	-122.459	2	2	2	2	2				basic		1.00886	0.925399	0.913125	0.917684	0.962776	0.884324	1.09149	0.929069	1.05897	0.986702	0.985384	0.986702	0.873908
Ting-1		7354	N76612	SALK	Northern Europe	Southern Sweden	Tingsryd	Sweden	56.5	14.9	2	2	2	2	2				basic		0.993247	0.969096	0.947107	0.960873	0.960359	0.960917	1.06003	0.951485	1.05044	0.98807	0.98279	0.987741	0.910478
Tu-0			N76617	SALK	Alps		Turin	Italy	45.000000	7.5000	2	2	2	2	2				basic		0.913791	0.972975	0.983474	0.925758	1.02282	0.950502	1.04698	0.99497	0.971557	1.01482	1.02905	1.01482	0.945212
Tu-Wa1-2	TueWal-2	10002	N76405	MPI	Western Europe	Western Europe	Tubingen - Wanne	Germany	48.534	9.035	2	2	2	2	2	2	2	2	basic		1.08017	0.961967	0.997325	0.912504	1.01952	0.968764	1.02025	0.98423	0.992497	1.006	1.02482	1.006	0.922002	1.02823	1.03629	1.05645
Wa-1		7394	N76626	SALK	Central and Southeast Europe	Admixed	Warsaw	Poland	52.3	21.0000	2	2	2	2	2				basic		1.15953	0.790156	0.946359	0.698732	1.06902	0.749301	1.29757	0.902044	1.20177	0.880687	1.05541	0.880687	0.695095
Wl-0		7411	N76630	SALK	Western Europe	Central Europe	Wildbad	Germany	47.9299	10.8134	2	2	2	2	2				basic		1.06883	0.928978	0.960795	0.925158	0.993246	0.942915	1.0898	0.952838	1.02934	0.985473	1.0095	0.985802	0.933555
Lip-0			N76542	SALK	Central and Southeast Europe		Lipowiec/Chrzanow	Poland	50.0	19.3	2	2	0	0	2				del-2		0.991401	1.01557	0.942481	0	0.0709852	0	0	0.973574	0.960182	1.03397	0.987691	1.03397	1.00211
Abd-0		6986	N76429	SALK	Northern Europe	Western Europe	Kingswells (Aberdeen)	United Kingdom	57.1539	-2.2207	2	2	0	0	2				del-2		0.913373	1.0437	0.976091	0	0	0	0	0.999838	0.924663	1.04252	1.00178	1.04252	1.0591
Ag-0		6897	N76430	SALK	Western Europe	Western Europe	Argentat	France	45.0	1.3	2	2	0	0	2				del-2		1.10969	0.953507	0.909097	0	0.125124	0	0	0.938338	1.05067	1.0007	0.963936	1.0007	0.889292
Agu-1		9942	N76409	MPI	Iberian Peninsula Morocco	Iberian Peninsula	Aguaron	Iberian Peninsula	41.320	-1.341	2	2	0	0	2	2	0	0	del-2		1.05397	0.994422	0.937461	0	0	0	0	0.951045	1.01114	1.00007	0.985039	1.00007	0.997088	1.06306	0.00220721	0.00175676
Ak-1		6987	N76431	SALK	Western Europe	Admixed	Achkarren (Freiburg)	Germany	48.068977	7.625527	2	2	0	0	2				del-2		0.924152	1.0071	0.946441	0	0	0	0	0.951354	0.958859	1.02889	1.00312	1.02889	0.99207
Alst-1		6989	N76432	SALK	Northern Europe	Western Europe	Alston	United Kingdom	54.799999	-2.400000	2	2	0	0	2				del-2		0.917021	1.0052	0.967617	0	0	0	0	0.973781	0.945864	1.03562	1.01141	1.03562	0.98209
Amel-1		6990	N76434	SALK	Western Europe	Admixed	Ameland-Firehouse	Netherlands	53.4480	5.7300	2	2	0	0	2				del-2		1.08827	0.947665	0.918727	0	0	0	0	0.939009	1.09682	0.977763	0.952616	0.977763	0.865019
Ann-1			N76438	SALK	Alps		Annecy	France	45.900002	6.13028	2	2	0	0	2				del-2		0.908685	0.995468	0.973677	0	0	0	0	0.983398	0.96044	1.02232	1.009	1.02232	1.00707
Apost-1		9982	N76368	MPI	Italy	Italy, Balkans, Caucasus	Sant Piedro Apostolo	Italy	39.008	16.468	2	2	0	0	2	2	0	0	del-2		0.996487	0.994004	0.975072	0	0	0	0	0.969339	0.982115	1.02408	0.993298	1.02408	0.951806	0.95092	0.00239264	0
Appt-1		6997	N76440	SALK	Western Europe	Germany	Appeltern	Netherlands	51.8333	5.5833	2	2	0	0	2				del-2		1.16378	1.04189	0.899416	0	0.0810599	0	0	0.97442	1.06914	0.990957	0.952232	0.991287	0.903288
Baz-0			N76443	SALK	Western Europe		Bazainville	France	48.48	1.3932	2	2	0	0	2				del-2		1.20517	1.03419	0.978455	0	0	0.141605	0	0.968855	0.856679	1.06984	1.11201	1.0702	0.853958
Bch-1		7028	N76444	SALK	Western Europe	Admixed	Buchen/Lauenburg	Germany	49.5166	9.3166	2	2	0	0	2				del-2		0.934751	0.975637	0.952945	0	0	0	0	0.977589	0.956643	1.02911	1.00746	1.02946	0.986147
Bd-0		7013	N76445	SALK	Western Europe	Southern Sweden	Berlin/Dahlem	Germany	52.4584	13.287	2	2	0	0	2				del-2		0.958578	1.01145	1.00139	0.177667	0.253325	0.23798	0	1.02205	0.954572	1.02741	1.01848	1.02741	0.973277
Bl-1		7025	N76450	SALK	Italy	Central Europe	Bologna	Italy	44.5041	11.3396	2	2	0	0	2				del-2		1.09353	1.0196	0.971547	0	0	0	0	0.997193	0.876244	1.06947	1.03734	1.06947	0.996852
Bla-1		8264	N76451	SALK	Iberian Peninsula Morocco	Iberian Peninsula	Blanes	Iberian Peninsula	41.6833	2.8	2	2	0	0	2				del-2		0.994343	1.00912	0.935869	0	0	0	0	0.961857	1.01201	1.00373	0.982278	1.00373	0.979788
Boot-1		7026	N76452	SALK	Northern Europe	Western Europe	Boot (Eskdale)	United Kingdom	54.40000	-3.2667	2	2	0	0	2				del-2		1.11171	0.938774	0.916935	0	0.0703386	0	0	0.935013	1.1026	0.990819	0.922978	0.990819	0.850962
Borsk-2		9957	N76421	MPI	Eastern Europe	Central Asia	Borskoje_ Samarskaja Oblast	Russia	53.039	51.746	2	2	0	0	2	2	0	0	del-2		0.937817	0.992219	0.975898	0	0	0	0	0.958624	1.00926	1.01165	0.997117	1.01165	0.900023	1.03896	0.0061039	0.00194805
Bozen-1	Bozen-1.1	9971	N76357	MPI	Alps	Central Europe	Bozen-Guntschnaberg	Italy	46.513	11.331	2	2	0	0	2	2	0	0	del-2		1.02024	0.981073	0.961624	0	0	0	0	0.962656	1.03601	0.994886	0.97861	0.994886	0.942158	1.03991	0.000492958	0
Bozen-1	Bozen-1.2	9972	N76358	MPI	Alps	Central Europe	Bozen-Guntschnaberg	Italy	46.513	11.331	2	2	0	0	2	2	0	0	del-2		0.98843	1.00701	0.982263	0	0	0	0	0.991814	0.995371	1.01619	0.987342	1.01585	0.961645	0.994236	0.000403458	0
Cen-0			N76461	SALK	Western Europe		Caen	France	49.0	0.5	2	2	0	0	2				del-2		1.28689	1.14891	1.05517	0	0.137554	0.162608	0	1.07293	0.708232	1.15972	1.09155	1.15972	1.0064
Chi-0		7072	N76464	SALK	Eastern Europe	Admixed	Chisdra	Russia	53.7502	34.7361	2	2	0	0	2				del-2		0.975388	0.959734	0.910076	0	0	0	0	0.945254	0.970123	1.02085	0.990507	1.02119	1.02897
Ciste-2		9984	N76360	MPI	Italy	Admixed	Cisterna de Latina	Italy	41.616	12.869	2	2	0	0	2	2	0	0	del-2		0.998577	0.985809	0.979485	0	0	0	0	0.952707	1.01297	1.01801	0.984006	1.01801	0.885444	1.03425	0.000445205	0
Cit-0			N76466	SALK	Western Europe		Citou_ Aude	France	43.3779	2.54038	2	2	0	0	2				del-2		1.11726	1.01571	0.919456	0	0.115248	0	0	0.941771	1.04778	1.0038	0.951838	1.0038	0.91899
Cnt-1		7064	N76467	SALK	Northern Europe	Western Europe	Canterbury	United Kingdom	51.3	1.1	2	2	0	0	2				del-2		0.953662	1.01691	0.964599	0	0.108835	0.121186	0	0.975867	0.911989	1.06441	1.01108	1.06441	0.954367
Co-1		7077	N76468	SALK	Iberian Peninsula Morocco	Italy, Balkans, Caucasus	Coimbra	Portugal	40.1200	-8.2500	2	2	0	0	2				del-2		1.00169	1.01488	0.958459	0	0	0	0	0.973013	0.998647	1.01345	0.995167	1.01345	0.939905
Com-1		7092	N76469	SALK	Western Europe	Western Europe	Compiegne	France	49.4160	2.8230	2	2	0	0	2				del-2		1.1779	0.953593	0.915182	0	0.148984	0	0	0.93688	1.05537	1.00553	0.966553	1.00586	0.831884
Del-10			N76397	MPI	Central and Southeast Europe		"Deliblato Sands"_ Serbia	Serbia	44.944	21.183	2	2	0	0	2	2	0	0	del-2		0.986783	1.05864	0.976532	0	0	0	0	0.955592	1.0138	0.987523	0.984554	0.987523	1.06213	1.01527	0	0
Dja-1		766	N76473	SALK	Central Asia	Central Asia	Djarly	Kyrgyzstan	42.5833	73.6333	2	2	0	0	2				del-2		0.932106	0.959762	0.951377	0	0.0793309	0	0	0.957534	0.95907	1.03645	0.995947	1.03645	0.967422
Dog-4			N76386	MPI	Western Asia Caucasus		Dogruyol village_ roadside hillside at village edge	Turkey	38.301	42.224	2	2	0	0	2	2	0	0	del-2		1.00756	0.977722	0.959664	0	0	0	0	0.949481	1.00169	1.00643	0.987941	1.00643	0.990422	0.967213	0.0139344	0
Don-0		9944	N76411	MPI	Iberian Peninsula Morocco	Relict	Donana	Iberian Peninsula	36.832	-6.360	2	2	0	0	2	2	0	0	del-2		1.04313	1.0115	0.984353	0	0	0	0	0.943341	0.979598	0.999369	1.0234	0.999369	1.02023	1.01754	0.00214912	0
Durh-1		7107	N76477	SALK	Northern Europe	Western Europe	Durham	United Kingdom	54.7761	-1.5733	2	2	0	0	2				del-2		1.08008	1.01107	0.894378	0	0	0	0	0.91535	1.0537	0.983297	0.953082	0.983297	1.01262
Es-0		7126	N76484	SALK	Northern Europe	Admixed	Espoo	Finland	60.1997	24.5682	2	2	0	0	2				del-2		1.09457	0.929232	0.916623	0	0.0683541	0	0	0.940539	1.05788	0.983093	0.983093	0.983093	0.906869
Ey 1.5-2			N76399	MPI	Western Europe		Eyach	Germany	48.435	8.768	2	2	0	0	2	2	0	0	del-2		0.946488	1.01236	0.944568	0	0	0	0	0.924426	1.01484	0.989443	0.980851	0.989443	1.05731	0.9125	0.00708333	0.00958333
Galdo-1		9962	N76423	MPI	Italy	Italy, Balkans, Caucasus	Galdo	Italy	40.571	15.322	2	2	0	0	2	2	0	0	del-2		0.954549	0.991117	0.933628	0	0	0	0	0.959016	0.997737	1.01373	0.991387	1.01373	0.953272	0.948661	0.00803571	0.00691964
Gel-1		7143	N76492	SALK	Western Europe	Germany	Geleen	Netherlands	51.0167	5.86667	2	2	0	0	2				del-2		1.21767	1.15882	1.07468	0	0	0	0	1.09093	0.67169	1.16408	1.11703	1.16408	1.05878
Gie-0		7147	N76493	SALK	Western Europe	Admixed	Gieben	Germany	50.584	8.67825	2	2	0	0	2				del-2		1.10474	1.06864	1.00866	0	0	0	0	0.998193	0.874511	1.07379	1.03362	1.07379	0.989468
Gifu-2			N76494	SALK	East Asia		Yamaoka-cho_ Gifu Prefecture_ Central of Honshu Island	Japan	35.35	137.366667	2	2	0	0	2				del-2		1.04881	1.00067	0.903165	0	0.119861	0	0	0.941038	1.03038	1.00807	0.948808	1.00807	0.976001
Gre-0		7160	N76497	SALK	North America	Germany	Greenville (MI)	USA	43.178	-85.2532	2	2	0	0	2				del-2		0.999907	0.969974	0.930007	0	0.102801	0	0	0.946067	1.04031	1.00253	0.979429	1.00253	0.875971
HKT2-4		9995	N76404	MPI	Western Europe	Central Europe	Heiligkreuztal 2	Germany	48.136	9.403	2	2	0	0	2	2	0	0	del-2		1.00742	1.04119	0.935273	0	0	0	0	0.909122	1.00091	0.977427	1.01464	0.977427	1.08722	0.910053	0.00037037	0
HR-5		6924	N76514	SALK	Northern Europe	Western Europe	Ascot	United Kingdom	51.25	0.41	2	2	0	0	2				del-2		0.972022	1.01503	0.929601	0	0.110659	0	0	0.968566	0.923677	1.06401	0.984758	1.06401	0.985741
Istisu-1		10012	N76389	MPI	Western Asia Caucasus	Italy, Balkans, Caucasus	Near Istisu on Masally/Jardymly road.	Azerbaijan	38.979	48.559	2	2	0	0	2	2	0	0	del-2		1.01137	1.00263	0.946827	0	0	0	0	0.95599	0.976951	1.0167	1.00074	1.01704	0.994466	0.988764	0.0119101	0.0132584
Je-0		7181	N76518	SALK	Western Europe	Admixed	Jena	Germany	50.927	11.587	2	2	0	0	2				del-2		0.949863	1.03347	0.970001	0	0	0	0	0.999706	0.926265	1.03172	1.0269	1.03172	1.04198
Jl-3		7424	N76519	SALK	Central and Southeast Europe	Central Europe	Vranov uBrna	Czech Republic	49.2	16.6166	2	2	0	0	2				del-2		1.05947	0.954085	0.923524	0	0.127664	0	0	0.957956	1.05971	1.00458	0.969353	1.00458	0.811855
Jm-0		7177	N76520	SALK	Central and Southeast Europe	Central Europe	Jamolice	Czech Republic	49.0	15.0	2	2	0	0	2				del-2		1.13205	0.966444	0.920159	0	0.124114	0	0	0.961692	1.01929	1.01915	0.975252	1.01881	0.879052
Ka-0			N76521	SALK	Central and Southeast Europe		Kärnten	Austria	47.0	14.0	2	2	0	0	2				del-2		1.05657	0.98471	0.941317	0	0	0	0	0.941893	1.04161	0.978905	0.982174	0.978905	1.00323
Kar-1		763	N76522	SALK	Central Asia	Central Asia	Susamyr village / West Karakol river	Kyrgyzstan	42.3	74.3667	2	2	0	0	2				del-2		0.874692	1.00147	0.997954	0	0	0	0	1.01149	0.919439	1.0369	1.04314	1.0369	0.991551
Kas-2			N76523	SALK	Central Asia		Kashmir	India	35.0	75.0	2	2	0	0	2				del-2		0.900499	1.01882	0.97252	0	0	0	0	0.987243	0.937588	1.03135	1.0217	1.03169	1.01084
Kastel-1		10006	N76395	MPI	Eastern Europe	Italy, Balkans, Caucasus	Republic of Crimea; near Alushta; Kastel Mt.	Ukraine	44.642	34.381	2	2	0	0	2	2	0	0	del-2		0.98747	0.957014	0.932534	0	0	0	0	0.947459	0.9843	1.00707	1.02221	1.00707	0.958017	1.01381	0.00118785	0.000607735
Kly1		9951	N76385	MPI	Central Asia	Central Asia	Altaijskij Kraj_ Kolyvan	Russia	51.339	82.572	2	2	0	0	2	2	0	0	del-2		1.07831	1.05987	0.976815	0	0	0	0	0.998699	0.962728	1.02681	1.00041	1.02681	0.996192	1.06897	0.0474138	0
Kly4		9952	N76384	MPI	Central Asia	Central Asia	Altaijskij Kraj_ Kolyvan_ above Kolyvanskij Zavod	Russia	51.318	82.553	2	2	0	0	2	2	0	0	del-2		0.995563	1.01065	0.990314	0	0	0	0	0.997204	0.979566	1.02748	1.00552	1.02748	0.905938	1.15385	0.0197802	0.0252747
Knox-18			N76530	SALK	North America		Knox (IN)	USA	41.2816	-86.621	2	2	0	0	2				del-2		1.00984	0.92799	0.936126	0	0.0954179	0	0	0.932696	1.0671	0.992753	0.970868	0.992753	0.846702
Koch-1			N76396	MPI	Eastern Europe		Zhytomir Oblast; Radomyshlsky district; Kocherov village.	Ukraine	50.355	29.324	2	2	0	0	2	2	0	0	del-2		0.951935	0.963911	0.939906	0	0	0	0	0.94533	1.02431	1.00536	0.974135	1.00536	0.942403	0.941489	0.00154255	0.000851064
Kondara		6929	N76532	SALK	Central Asia	Central Asia	Khurmatov	Tajikistan	38.48	68.49	2	2	0	0	2				del-2		0.933135	1.02594	0.982885	0	0	0	0	0.992813	0.928719	1.04542	0.998286	1.04577	1.03399
Koz2		9953	N76383	MPI	Central Asia	Central Asia	Altaijskij Kraj_ Kolyvanskoe ozero bei Sawwuschka	Russia	51.328	82.185	2	2	0	0	2	2	0	0	del-2		1.01795	0.985345	0.969966	0	0	0	0	0.969418	1.0048	1.01605	0.985505	1.01605	0.927168	1.18447	0.00601942	0.00553398
Krazo-2			N76422	MPI	Eastern Europe		Krasnaja Zorka_ Borskoje_ Samarskaja Oblast	Russia	53.088	52.000	2	2	0	0	2	2	0	0	del-2		0.955111	1.07574	0.99075	0	0	0	0	0.971765	0.957513	0.993791	1.024	0.993791	1.14493	1.00382	0.000916031	0
Kyr-1			N76536	SALK	Central Asia		Kyrgyz-Ata reserve	Kyrgyzstan	40.034	72.363	2	2	0	0	2				del-2		0.983973	1.04172	0.943528	0	0.128119	0	0	1.00109	0.912484	1.06739	0.98863	1.06704	1.00234
Leb-3			N76426	MPI	Central Asia		Altaijskij Kraj_ Lebjashje	Russia	51.655	80.815	2	2	0	0	2	2	0	0	del-2		1.00075	1.00706	0.952055	0	0	0	0	0.949199	1.00744	1.00225	1.01865	1.00225	0.899635	1.02564	0.00124542	0.00029304
Leo-1		9945	N76413	MPI	Iberian Peninsula Morocco	Admixed	San Leonardo de Yague	Iberian Peninsula	41.796	-3.115	2	2	0	0	2	2	0	0	del-2		1.06327	1.03149	0.948658	0	0	0	0	0.938707	1.00204	0.991992	0.996631	0.992323	1.0482	1.028	0.00204	0.00032
Lerik 1-3		10013	N76388	MPI	Western Asia Caucasus	Italy, Balkans, Caucasus	Road A323 between Lankaran and Lerik.	Azerbaijan	38.741	48.613	2	2	0	0	2	2	0	0	del-2		1.02355	0.982921	0.9962	0	0	0	0	0.97689	0.999878	1.01859	0.983889	1.01859	0.937589	1.00758	0.000530303	0.00109848
Lm-2		7217	N76545	SALK	Western Europe	Western Europe	Le Mans	France	48.0	0.5	2	2	0	0	2				del-2		1.00694	0.889366	0.853046	0	0.132065	0	0	0.891121	1.17917	0.947712	0.921122	0.947712	0.790388
Mammo-2		9965	N76364	MPI	Italy	Italy, Balkans, Caucasus	Mammola	Italy	38.378	16.217	2	2	0	0	2	2	0	0	del-2		1.06335	1.02318	1.0221	0	0	0	0	1.01595	0.875237	1.07097	1.03269	1.07097	1.00603	0.978846	0.000653846	0
Mir-0		8337	N76551	SALK	Italy	Western Europe	Miramare (Trieste)	Italy	44.0	12.37	2	2	0	0	2				del-2		1.05295	0.986127	0.906018	0	0	0.155049	0	0.929415	1.01532	1.02046	0.974465	1.02012	0.890325
Mitterberg-1		9973	N76354	MPI	Alps	Central Europe	Mitterberg	Italy	46.365	11.284	2	2	0	0	2	2	0	0	del-2		0.996938	1.03779	0.959718	0	0	0	0	0.969456	0.982351	1.02533	0.982184	1.02568	0.975393	1.02013	0	0
Moran-1			N76363	MPI	Italy	Italy, Balkans, Caucasus	Morane	Italy	39.831	16.173	2	2	0	0	2	2	0	0	del-2		1.02113	0.941578	1.00314	0	0	0	0	0.938554	1.04652	0.989649	1.01047	0.989649	0.834217	1.08431	0.00107728	0.00088993
Mv-0		7248	N76556	SALK	North America	Germany	Martha's Vineyard (MA)	USA	41.3923	-70.6652	2	2	0	0	2				del-2		1.0459	0.960909	0.938184	0	0.0869164	0	0	0.967149	1.03469	0.991716	1.00066	0.991716	0.901022
Old-1		7280	N76567	SALK	Western Europe	Germany	Oldenburg	Germany	53.1667	8.2	2	2	0	0	2				del-2		1.00651	1.02081	0.959306	0	0.0927829	0	0	0.976527	0.992523	1.01793	0.995496	1.01793	0.937998
Ped-0		9947	N76415	MPI	Iberian Peninsula Morocco	Relict	Pedriza	Iberian Peninsula	40.739	-3.898	2	2	0	0	2	2	0	0	del-2		1.0964	1.02389	0.991321	0	0	0	0	0.970508	0.957173	1.04665	0.984428	1.04665	0.948855	1.14078	0.00679612	0.00398058
Pna-10			N76574	SALK	North America		Benton Harbor (MI)	USA	42.0945	-86.3253	2	2	0	0	2				del-2		1.03654	0.970734	0.941847	0	0	0	0	0.948314	1.01022	1.00714	0.981239	1.00748	0.969097
Pna-17		7523	N76575	SALK	North America	Germany	Benton Harbor (MI)	USA	42.0945	-86.3253	2	2	0	0	2				del-2		1.05448	1.00282	0.954069	0	0	0	0	0.941337	1.01305	1.00056	0.986526	1.00056	0.981665
Pog-0		7306	N76576	SALK	North America	Western Europe	Point Grey_ British Columbia	Canada	49.2655	-123.206	2	2	0	0	2				del-2		0.980382	1.00974	0.925525	0	0.074568	0	0	0.935511	1.02075	1.01692	0.955101	1.01692	0.945147
Pra-6		9948	N76416	MPI	Iberian Peninsula Morocco	Iberian Peninsula	Pradena del Rincon	Iberian Peninsula	41.050	-3.539	2	2	0	0	2	2	0	0	del-2		1.08456	1.03452	0.981331	0	0	0	0	0.990488	0.959555	1.03277	0.995859	1.03277	0.987597	1.10067	0.00147651	0.000268456
Pro-0			N76577	SALK	Iberian Peninsula Morocco		Proaza_ Asturios	Iberian Peninsula	43.25	-6.0	2	2	0	0	2				del-2		1.01256	1.00622	0.939732	0	0.0766237	0	0	0.972217	1.0171	1.00878	0.968685	1.00878	0.96867
Qui-0		9949	N76417	MPI	Iberian Peninsula Morocco	Western Europe	Quintela	Iberian Peninsula	42.692	-6.930	2	2	0	0	2	2	0	0	del-2		1.11197	0.962158	0.875717	0	0	0	0	0.971069	1.07264	1.0065	0.923802	1.0065	0.881438	0.886228	0.000838323	0.000838323
Rome-1		7319	N76590	SALK	Italy	Admixed	Rome	Italy	42.0	12.1	2	2	0	0	2				del-2		1.0228	0.955391	0.913046	0	0.104417	0	0	0.922388	1.05797	0.995597	0.961014	0.995597	0.897621
RRs-10		7515	N76592	SALK	North America	Germany	North Liberty (IN)	USA	41.5609	-86.4251	2	2	0	0	2				del-2		1.04096	1.00102	0.963818	0	0.0789311	0	0	0.956614	1.00339	1.00814	0.986925	1.00814	0.97607
Ru3.1-31	Rue3.1-31	9997	N76406	MPI	Western Europe	Central Europe	Rubgarten - 3	Germany	48.564	9.159	2	2	0	0	2	2	0	0	del-2		1.08448	0.916815	0.897621	0	0	0	0	0.962715	1.03474	1.01961	0.956609	1.01961	0.865554	1	0	0
Sap-0			N76595	SALK	Central and Southeast Europe		Slapy	Czech Republic	49.49	14.24	2	2	0	0	2				del-2		1.02679	1.01055	0.938758	0	0	0	0	0.940072	1.03727	0.992614	0.977364	0.992945	0.953147
Sapporo-0			N76596	SALK	East Asia		Sapporo	Japan	43.0553	141.346	2	2	0	0	2				del-2		1.07574	1.01009	0.919509	0	0.129872	0	0	0.947739	1.01616	1.01496	0.975299	1.01496	0.916089
Se-0		6961	N76597	SALK	Iberian Peninsula Morocco	Iberian Peninsula	San Eleno	Iberian Peninsula	38.3333	-3.53333	2	2	0	0	2				del-2		1.04165	0.971029	0.901413	0	0.0936525	0	0	0.94919	1.03677	0.998668	0.97732	0.998668	0.920244
Sha	Ara-1	10015	N76382	MPI	Central Asia	Central Asia	Pamiro-Alay	Tajikistan	37.290	71.300	2	2	0	0	2	2	0	0	del-2		1.06223	0.966825	0.964099	0	0	0	0	0.955435	1.01388	1.01078	1.00808	1.01112	0.852033	1.12027	0.0161512	0
Shigu-1		9958	N76375	MPI	Eastern Europe	Central Asia	Aleksandrovka_ Shiguljovsk_ Samarskaja Oblast	Russia	53.333	49.481	2	2	0	0	2	2	0	0	del-2		1.0403	0.971729	0.980466	0	0	0	0	0.966513	1.01927	0.998808	1.00848	0.998808	0.900516	1.13808	0.00129707	0.00106695
Shigu-2		9959	N76374	MPI	Eastern Europe	Central Asia	Aleksandrovka_ Shiguljovsk_ Samarskaja Oblast	Russia	53.332	49.480	2	2	0	0	2	2	0	0	del-2		0.977943	0.970034	0.966417	0	0	0	0	0.955503	1.028	1.01119	0.966627	1.01119	0.914393	1.04981	0.00344828	0.0045977
Sij 1		10008	N76379	MPI	Central Asia	Central Asia	Sidzhak	Uzbekistan	41.450	70.050	2	2	0	0	2	2	0	0	del-2		0.970229	0.981258	0.961577	0	0	0	0	0.990125	0.958231	1.04031	1.02016	1.04031	0.875887	0.989933	0.000234899	0
Sij 2		10009	N76380	MPI	Central Asia	Central Asia	Sidzhak	Uzbekistan	41.450	70.050	2	2	0	0	2	2	0	0	del-2		1.02577	0.974736	0.969144	0	0	0	0	0.96479	0.98794	1.01815	1.01543	1.01815	0.896704	1.00559	0.0357542	0
Sij 4		10010	N76381	MPI	Central Asia	Central Asia	Sidzhak	Uzbekistan	41.450	70.050	2	2	0	0	2	2	0	0	del-2		1.03004	0.991497	0.960945	0	0	0	0	0.959208	0.992774	1.02239	0.993707	1.02239	0.91568	1.12392	0.0198847	0
Stepn-2		9955	N76377	MPI	Eastern Europe	Central Asia	Stepnoje_ Tscheljabinskaja Oblast	Russia	54.086	60.461	2	2	0	0	2	2	0	0	del-2		1.11881	1.0155	0.972112	0	0	0	0	0.945257	0.928607	1.04198	1.03433	1.04198	0.948764	1.01476	0	0
Stw-0		7347	N76605	SALK	Eastern Europe	Central Europe	Stobowa/Orel	Russia	52.000000	36.000000	2	2	0	0	2				del-2		0.935829	1.01332	0.963216	0	0	0	0	0.990739	0.935092	1.03585	1.0144	1.0355	1.01834
Timpo-1		9968	N76424	MPI	Italy	Italy, Balkans, Caucasus	Timpo Ulivi_ Cosenza	Italy	39.273	16.268	2	2	0	0	2	2	0	0	del-2		1.04987	1.0358	0.980243	0	0	0	0	0.996825	0.945074	1.02716	1.00726	1.02681	1.04927	1.04741	0.00297414	0.00293103
Tol-0		7356	N76614	SALK	North America	Germany	Toledo_ OH	USA	41.6639	-83.5553	2	2	0	0	2				del-2		1.05296	0.988489	0.935191	0	0.0798372	0	0	0.945578	1.02647	1.00842	0.959249	1.00842	0.959306
Touf1-1			N76348	MPI	Iberian Peninsula Morocco		Toufliht_ Marrakech	Morocco	31.469	-7.417	2	2	0	0	2	2	0	0	del-2		0.943284	0.979554	0.979221	0	0	0	0	0.973825	0.985607	1.03509	0.98531	1.03509	0.895161	0.848739	0.00231092	0
Tu-SB30-3	TueSB30-3	9999	N76403	MPI	Western Europe	Central Europe	Tubingen - Schonblick 30	Germany	48.533	9.058	2	2	0	0	2	2	0	0	del-2		0.933345	0.997602	0.986031	0	0	0	0	0.963138	0.967076	1.02629	0.990303	1.02629	1.01099	1.00532	0.00212766	0.00255319
Tu-Scha-9			N76401	MPI	Western Europe		Tubingen - Schaal	Germany	48.534	9.050	2	2	0	0	2	2	0	0	del-2		1.00272	0.992324	0.932203	0	0	0	0	0.949932	1.00676	1.00947	0.976444	1.00947	0.985063	0.991501	0.0011898	0.000226629
Tu-V-13	TueV-13	10001	N76407	MPI	Western Europe	Western Europe	Tubingen - Volksbank	Germany	48.523	9.052	2	2	0	0	2	2	0	0	del-2		1.02629	0.999544	0.990118	0	0	0	0	0.970622	1.0012	1.00522	0.99985	1.00522	0.964253	0.912351	0.00358566	0.00318725
Vash-1		9991	N76391	MPI	Western Asia Caucasus	Italy, Balkans, Caucasus	Vashlovani Reserve.	Georgia	41.238	46.373	2	2	0	0	2	2	0	0	del-2		1.00976	0.995119	0.940086	0	0	0	0	0.970671	0.989228	1.01431	0.991952	1.01431	0.984063	0.933884	0.00115702	0.00173554
Vezzano-2	Vezzano-2-2	9978	N76350	MPI	Alps	Central Europe	Vezzano	Italy	46.630	10.816	2	2	0	0	2	2	0	0	del-2		0.969064	1.02607	0.995183	0	0	0	0	0.994927	0.985428	1.02956	0.991045	1.02956	0.911865	0.90407	0.000406977	0.000406977
Vezzano-2	Vezzano-2-1		N76349	MPI	Alps		Vezzano	Italy	46.630	10.816	2	2	0	0	2	2	0	0	del-2		1.01027	0.950431	0.964774	0	0	0	0	0.959931	1.03338	1.00914	0.974758	1.0088	0.880739	0.992126	0.000551181	0
Vie-0		9950	N76418	MPI	Iberian Peninsula Morocco	Iberian Peninsula	Viella	Iberian Peninsula	42.627	0.763	2	2	0	0	2	2	0	0	del-2		1.05026	1.03806	0.967127	0	0	0	0	0.995682	0.929958	1.04095	1.01417	1.0413	1.00818	1	0.00202572	0.00022508
Voeran-1		9979	N76352	MPI	Alps	Central Europe	Voeran_ South Tyrolia	Italy	46.360	11.230	2	2	0	0	2	2	0	0	del-2		0.93536	1.07596	0.962293	0	0	0	0	0.950497	0.989452	0.99296	0.992297	0.99296	1.10943	1.01587	0	0
Ws-2			N76631	SALK	Eastern Europe		Wassilewskija	Russia	52.3	30	2	2	0	0	2				del-2		1.01677	1.04442	0.946217	0	0.125063	0	0	0.991848	0.945513	1.04412	0.997391	1.04412	0.974583
Xan-1		10014	N76387	MPI	Western Asia Caucasus	Italy, Balkans, Caucasus	Xanbulan village	Azerbaijan	38.654	48.799	2	2	0	0	2	2	0	0	del-2		1.03307	1.00342	0.985231	0	0	0	0	0.958829	0.994077	1.01634	0.991896	1.01634	0.95168	1.06667	0.00113725	0
Yeg-1		10011	N76394	MPI	Western Asia Caucasus	Central Asia	Near Yeghegis village_ 11th-12th century Jewish Cemetary	Armenia	39.869	45.362	2	2	0	0	2	2	0	0	del-2		1.0707	0.974265	0.973389	0	0	0	0	0.967274	1.02568	1.01021	0.990979	1.01021	0.857575	1.04049	0.00165992	0.000607287
Kl-5		7199	N76528	SALK	Western Europe	Germany	Köln	Germany	50.95	6.9666	2	4	2	2	2	4	2	2	dupl-1		1.03147	1.67605	1.6063	0.899916	0.971765	0.92105	1.03323	0.957976	1.11928	0.952018	0.959968	0.952018	0.901862	1.97382	0.910891	0.990099
Angit-1		9981	N76366	MPI	Italy	Italy, Balkans, Caucasus	Ponte Angitola	Italy	38.763	16.242	2	2	6	6	2	2	6	6	dupl-2		0.960806	0.95268	1.05066	2.41311	2.23562	2.36605	2.0462	0.970083	1.04897	0.929835	1.02984	0.929835	1.12301	0.984925	2.93467	2.78392
Di-G		7096	N76472	SALK	Western Europe	Admixed	Dijon	France	47.3239	5.04278	2	2	4	4	2	2	4	4	dupl-2		1.13557	0.914475	0.92752	1.59831	1.6162	1.56145	1.67106	0.958593	1.1026	0.944069	0.996412	0.944069	0.911224	0.978417	1.88489	1.98561
Etna-2		9762	N76487	SALK	Italy	Admixed	Mt. Etna	Italy	37.69	14.98	2	2	6	6	2	2	6	6	dupl-2		1.06453	0.805099	0.907056	1.8339	2.18755	2.01707	2.35041	0.909505	1.15079	0.919334	1.00654	0.91964	0.824294	1.00769	2.86154	2.73077
La-0		7209	N76538	SALK	Central and Southeast Europe	Admixed	Gorzow	Poland	52.5	15.5	2	2	4	4	2	2	4	4	dupl-2		0.934846	0.946509	0.981339	1.69569	1.69922	1.73869	1.71983	0.955986	0.975304	1.00197	1.01569	1.00197	1.04579	1.05442	2.01361	1.96599
Lecho-1		9987	N76371	MPI	Central and Southeast Europe	Italy, Balkans, Caucasus	Lechovo_ Petrov	Romania	41.428	23.499	2	2	4	4	2	2	4	4	dupl-2		1.06232	1.02605	1.00401	2.00553	1.72864	1.86696	1.64362	0.950989	1.08466	0.919809	1.02242	0.919809	1.05421	0.993485	1.98046	1.92508
Nie1-2		9996	N76402	MPI	Western Europe	Central Europe	Niederreutin	Germany	48.518	8.803	2	2	4	4	2	2	4	4	dupl-2		0.964189	0.89964	0.96241	1.53695	1.7132	1.61986	1.80527	0.942217	1.06866	0.965956	1.00498	0.965956	0.898443	1.24	2.368	2.28
Rubezhnoe-1		7323	N76594	SALK	Eastern Europe	Central Asia	Rubezhnoe	Ukraine	49.0	38.28	2	2	4	4	2	2	4	4	dupl-2		1.03473	0.914087	0.909537	1.60666	1.59447	1.58612	1.6737	0.930898	1.09445	0.943944	0.989974	0.943944	0.965525	1.01852	2.10648	2.3287
Star-8		9998	N76400	MPI	Western Europe	Admixed	Starzach	Germany	48.435	8.817	2	2	4	4	2	2	4	4	dupl-2		0.908717	0.961509	0.951762	1.83986	1.75664	1.79173	1.77926	0.973462	1.01663	0.995528	1.0065	0.995859	0.936152	1.02339	2.03509	1.94152
Tamm-2		6968	N76610	SALK	Northern Europe	Northern Sweden	Tammisari	Finland	60.000	23.5000	2	2	4	4	2	2	4	4	dupl-2		1.00251	0.97045	0.952059	1.82482	1.62024	1.68439	1.67443	0.937351	1.0467	0.977628	0.991669	0.977628	0.961108	0.927835	1.85567	1.92268
Ber			N76448	SALK	Northern Europe		Copenhagen	Denmark	55.000000	12.000000	2	≥8	≥8	≥8	2	10	8	8	dupl-3-a		1.04005	3.20618	3.16631	3.24246	3.27296	3.25944	3.2891	1.04037	1.11406	0.918682	0.959799	0.918988	1.12233	4.80978	4.8587	4.68478
Gr-1		430	N76496	SALK	Central and Southeast Europe	Central Europe	Graz	Austria	47.0	15.5	2	6	≥8	≥8	2	8	8	8	dupl-3-a		1.0005	2.76053	2.77611	2.68221	3.01304	2.72252	3.04531	1.0328	1.15015	0.88727	0.937945	0.88727	1.2233	4.12613	4.43243	3.83784
Uod-1		6975	N76621	SALK	Central and Southeast Europe	Central Europe	Ottenhof	Austria	48.3	14.45	2	≥8	≥8	≥8	2	10	10	10	dupl-3-a		1.00716	3.24484	3.12527	3.12576	3.25586	3.3103	3.15983	0.967048	1.13048	0.901246	0.948807	0.901246	1.19061	5.01149	4.88506	5.00575
Van-0		7383	N76623	SALK	North America	Western Europe	University of British Columbia	Canada	49.3000	-123.000000	2	≥8	≥8	≥8	2	10	10	10	dupl-3-a		1.02429	3.13298	3.04009	3.17006	3.21496	3.15201	3.11116	1.0485	1.09381	0.937299	0.97737	0.937299	1.04538	5.2439	4.91463	5.18293
Wal-HasB-4			N76408	MPI	Western Europe		Walddorf-Haslach	Germany	48.596	9.186	2	≥8	≥8	≥8	2	12	12-14	12-14	dupl-3-a		0.953091	3.57086	3.63227	3.77441	3.67274	3.81541	3.65259	0.955843	1.0859	0.955594	0.975383	0.955594	0.975542	6.2	6.62	6.56
Wei-0		6979	N76628	SALK	Alps	Central Europe	Weiningen	Switzerland	47.25	8.26	2	≥8	≥8	≥8	2	12	10	10	dupl-3-a		0.898771	4.08376	3.86962	3.52	3.49565	3.58923	3.3577	1.07436	0.977549	0.953739	0.997699	0.953739	1.37752	6.43243	5.36486	4.45946
Bak-7			N76393	MPI	Western Asia Caucasus		Tsaqueri village_ 10 km from Bakuriani	Georgia	41.794	43.477	2	6	≥8	≥8	2	6	8	8	dupl-3-b		0.951456	2.49798	2.42558	4.37356	3.00674	3.1105	2.89212	0.993868	1.03713	0.975553	0.993148	0.975553	1.00949	2.92208	4.15584	3.97403
Copac-1		10005	N76420	MPI	Central and Southeast Europe	Central Europe	Copac	Serbia	46.109	21.952	2	4	4	4	2	4	4	4	dupl-3-b		0.937505	1.69192	1.602	2.3325	1.67698	1.64314	1.77662	0.964638	1.08331	0.96088	0.975001	0.96088	0.956104	1.95853	1.89401	2.04608
Per-1		8354	N76571	SALK	Eastern Europe	Central Asia	Perm	Russia	58.0	56.3167	2	4	6	6	2	6	6	6	dupl-3-b		0.996082	1.64714	1.71495	2.88054	2.29507	2.21111	2.17511	1.01425	1.06769	0.959456	0.99727	0.959136	0.965178	2.73256	2.73256	2.95349
Slavi-1		9985	N76419	MPI	Central and Southeast Europe	Italy, Balkans, Caucasus	Slavianka mountains	Bulgaria	41.427	23.647	2	4	4	4	2	4	4	4	dupl-3-b		0.934501	1.79494	1.69406	2.53424	1.73239	1.73541	1.79561	0.98815	1.01567	0.990475	1.00669	0.990475	0.970784	2.3304	1.84141	1.96916
Valsi-1		9969	N76425	MPI	Italy	Italy, Balkans, Caucasus	Valsinnica	Italy	40.176	16.453	2	4	4	4	2	4	4	4	dupl-3-b		0.948092	1.81297	1.79531	2.54849	1.79722	1.77393	1.81953	1.00955	1.01472	0.988413	1.02341	0.988413	0.937322	2.16216	2.20946	2.14189
