# Supplementary material for: Arabidopsis thaliana population analysis reveals high plasticity of the genomic region spanning MSH2, AT3G18530 and AT3G18535 genes and provides evidence for NAHR-driven recurrent CNV events occurring in this location
Source: BMC Genomics. 2016 Nov 8;17:893. doi: 10.1186/s12864-016-3221-1 (PMC5101643; doi:10.1186/s12864-016-3221-1)
Supplement: Additional file 3: — Matrix data file with SNP data for 154 accessions, used for the construction of phylogenetic network. (TXT 16 kb) [file 12864_2016_3221_MOESM3_ESM.txt]

#NEXUS
Begin data;
Dimensions ntax=154	nchar=99;
Format datatype=dna	missing=.	gap=-;
Matrix
Gr-1	CCGTTTTGGC.AAGTCCGCCCCGTTATGTGTGGCAACATGAGGTGCGGGCCCGCTGCGGTCGCGTCAAATATCTGTACGACCGCGAATTCGCACATCTG
Kar-1	CCATCGTGGCCAAGTCCGCCCCGTTATGTGTGGCAACCCGACATGCAGGCCCATTGCGGTCGCGTCGGATGTTCAAGAATGCGCGGTCTGACATGCTCA
Dja-1	CCATCGTGGC.A.GTCCGCCCCGTTATGTGTGGCAACCCGACATGCA.GCCCA..GCGGTCGCG.CGGATGTTCA.GAATGCGCGGTCTGACATGCTCA
Bor-1	CCGTCGTGGCCA.GTCCGCCCCGTTATGTTTGGCAACCCGTCG.GCGGGCCCGTTGCGGTCGCGTCGAACGTCTGTACAAGCGCAAATTCATATGTCTG
Ag-0	TCGTTT..GCCCAGACTGCGCCGACTTTAGTCTATTCCTGAGGCA.GAACCTGCTGCGGTCGCGTCAAATATCTGTACGACCAGGAATTCGCACATCTG
An-1	CCGTTTGTGCCC.GACTGCG..GACTTTAGTCTATTCCTGAGGCATGAA.CTGCTGCGG...CGTCAAAT.TCTGT..GACCAGGAATTCGCACATCTG
Bor-4	CCGTTGTGCCAA.GTCCGCCC.GTTAGGTGGGGCAACCTAAGGCATGGAACTGCTGCGGTCGCGTCGAACGTCTGTACGACCGCGAATTCATATGTCTG
Br-0	TCGTTGTGCCAAAGTCCGCCCCGTTAGGTGGGGCAACCTAAGGCATGGGATTGCTGCGGTCGCATCGATCGGCTAAGAATGTGCGAATTCATTTGTCTG
Ei-2	TCGTTGGTG.CAAGTCCGCCCCGTTATGTGTGGCAACCTATCGCATGGACCTGCTGCGGTCGC.TCGAACGTCTGTACGACCACGAATTCGCACATCTG
Ga-0	CCGTTGTGCCAA.GTCCGCCCCGTTAGGTGG.GCAACCTAAGGCATGGA.CTGCTGCG.TCGCGTCGAACGTCTGTA.GACCGCGAATTCATATATCTG
Gu-0	CCGTTT..GCC.AGACTGCGCCGACTTTAGTCTATTCCTGAGGCATG..C.TGC.GCGGTC.CGTCAAATATC.G..CGACCAGGAATTC..ACATCTG
HR-5	CCGTCGTGGCCAA.TCCGCCCCGTTATGTTTGGCAACCTGTCGTGCGGGCCCGTTGCGG..GCGTCAAATATCTGTACGACCACGAATTCGCACATCTG
Kin-0	CCGTT.GTGCCCAGACTGCGCCGACTTTAGTCTATTCCTGAGGCATG.A.CTGC.GCGGTCGCGTC.AATATCTG..C.ACCAGGAATTCGCACATCTG
Kondara	CCATCGTGGCC..GTCCGCCCCGTTATGTGTGGCAACCCGACA.GCAGG.CCA.TGCGGTCGCGTCGGA.GTTC.AGAATGCGCGG.CTGACATGCTCA
Kz-9	CCGTCGTGGTCAAGACTGCGCCGACTTGTG..TATTCCCGACGCATG.ACCTGCTGCGGTCGCGTCGAACGGCTAAGAAACCGCGA.TTCATATGTCTG
Ms-0	TCGTTT..GCCCAGACTGCGCCGACTTTAGTCTATTCCTGAGGCATGAACCTGCTGCGGTCGCGTCAAA.ATCTGTACG.CCAGGAATTCGCACATCTG
Se-0	TCGCTG..GTCACTA.TAGGTTAAC.TG.....AAA..C..CGCGTGGA..T..A.A......G.GGGACGTCTG.ACAAGCGCGGTCTCACAT.C..A
Sq-8	TCGTTT..GCCCAGACTGCGCCGACTTTAGTCTATTCCTGAGGCATGAACCTGCTGCGGTCGCGTCAAAT.TCTGTACGACCAGGAATT.GCACATCTG
Tamm-2	TCGT..TGGC..AGTCCGCCCCGTTATG...G..AACCTG.GGCATGGA..TGC........CG..G.AC.GCTG..C.ACTGCAAATACAC.T.TCTG
Uod-1	CCGTTGGTGTCAAGACTGCGCCGACTTGTTTCTATTCATGTCGTGCGGGCCCGCTGCGGTCGCGTCAAATATCTGTACGACCACGAATTCGCACATCTG
Wei-0	CCGTTTTGGC.AAGTCCGCCCCGTTATGTGTGGCAACATGAGGTGCGGG.CCGCTGCGGTCGCGTCAAATATCTG..CGACCGCGAATTCGCACATCTG
Abd-0	CCGTCGTGGCCAAGTCCGCCCCGTTATGTTTGGCAACCCGTCGTGCGGGCCCGTTGCGGTCGCGTCGAACGTCTGTACAAGCGCAAATTCATATGTCTG
Ak-1	TCGCTGGT.TCAAGACTGCGCCGACTT.....TAT.CCCGACGTGCGGG.CCG.TGCG.TCGCGTCGAA.G.CTG..CAACCACGAA.TCGCACATCTG
Alst-1	TCGTCGTGGCCAAGTCCGCCCCGTTATGTTTG..AACCTGAGGCATGGACCTGCTGCGGTCGCGTCGAACGGCTG.ACGACTGCAAATA.ACATATCTG
Amel-1	CCGTTGTGCCAAAGTCCGCCCCGTTAGGTGGGGCAACCTAAGGCATGGGATTGCTGCGGTCGCATCGATCGGCTAAGAATGTGCGAATTCATTTGTCTG
Appt-1	CCGTCGTGGC.AAGTCCGCCCCGTTATGTTTGGCAACCCGTCGTGCGGG.....TGCGGTCGCGTCGAACGTCTGTAC.ACCGCGAATACACATATCTG
Aa-0	TCGC.GGTGTC.CTAGTAGGTTAACTTGTGTCTAAAAA..ACGCGTGGA......TCTAAAT.GACGGACGTCTGTACATGCGCGGTCT.ACATGCTCA
Baa-1	CCGTTTGTGCCCAGACTGCGCCGACTTTAGTCTATTCCTGAGGCATG.ACCTGCTGCGGTCGCGTCAAATATCTGTACGACCAGGAATTCGCACATCTG
Bd-0	CCGTCGTGGC.AAGTCCGCCCCGTTATGTTTGGCAACCCGTCGTGCGGG.CCG.TGCGGTCGCGTCGAACGTCTGTACAAGCGCAAATTCAT.TGTCTG
Ba-1	TCGT.GGTG.CAAGTCCGCCCCGTTATGTGTGGCAACCTATCGCATGGACCTGCTGCGGTCGC.TCGAACGTCTGTACGACCACGAATTC.CACATCTG
Bl-1	TTGTTTGTG.CAAGACTGCGCCGACTGG.TT.TATTCCCGTCGTGCGGGCCCGTTGCGGTCGCGTCGAACGTCTGTACAAG.GCGAATACACATATCTG
Boot-1	CCGTCGTGGCCAAGTCCGCCCCGTTATGTTTG..AACCCGTCG.GCGGGCCCGTTGCGGTCGCGTCGA.CG.CTGTACAAGCGC.AATTCATATGTCTG
Bch-1	TCGTCGTGGTCAAGTCCGCGCCGATATGTGTGGCAACCCGACGCGTGGA.CCGCATATAAATTGAG.....TCTGTACGAGCGCGAATACGCATATCTG
Bsch-0	TCGTTTGTGCCC.GACTGCGCCGACTTTAGT.TATTCCTGAGGCATGAACCTGCTGCGGTCGCGTCAAA.ATCTGTACGACCAGGAATTCGCACATCTG
Cal-0	TCGTCGTGGCCAAGTCCGCCCCGTTATGTTTGTAAACCTGAGGCATGGACCTGCTGCGGTCGCGTCGAACGGCTGTACGACTGCAAATACACATATCTG
Ca-0	TCGTTGGTG.CAAGTCCGCCCCGTTATGTGTGGCAACCTATCGCATGGACCTGCTGCGGTCGC.TCGAACGTCTGTACGACCACGAATTCGCACATCTG
Cnt-1	TCGTCGTGGCCAA.TCCGCCCCGTTATGT..GT.AACCTGAGGCATGGACCTGCTGCGGTCGCGTCGAAC.GCTGTA.GACTGCAAATACACATATCTG
Chat-1	TTGTTTTGGCCA.GTCCGCCCCGTTATGTTTGGCAACCTGTCGCATGGACCTGCTGC.GTCGCGTCAAATATCTG..CGACCACGAA.TCGCACATCTG
Chi-0	CCGTCGTGGTCAAGTCCGCGCCGATATGT..GGCAACCCGACGCGTGGACCCGCATATAAATTGAG.....TCTG..CGAGCGCGAA.ACGCATA.CTG
Co-1	TCGCTGGTGTC.CTAGTAGGTTAACTTGTGTCTAAAAA.GACGCGT.GA.....ATCT.AAT.GACGGACGTCTGTACATGCGCGGTCTCACATGCTCA
Com-1	CCGTCGTGGCC..GTCCGCCCCGTTATGTTTGGCAACCCGTCG.GCG.GCCCGTTGC.GTCGCGTCGAACGTCTG.ACAAGCGCAAATTCATATGTCTG
Di-G	TCGCTGGTGTC.CTAGTAGGTTAACTTGTGTCTAAAAAC...GCGTGGA......TCT.AA..GACGGACGTCTGTA..AGCGCAAA.TCATATGTCTG
Do-0	CCGTTGTGCCAAAGTCCGCCCCGTTAGGTGGGGCAACCTAAGGCATGGGATTGCTGCGGTCGCATCGATCGGCTAAGAATGTGCGAATTCATTTGTCTG
Durh-1	TTGTTGGTGTCAAGACTGCGCCGACTTGTGTCTA..CCCGACGCGTGGACCCGCATAT.AATTGAG.....TCTGA..ATGCG.GGTCTCACATG.TCA
Es-0	TCGT.TGTGC.C.GACTGCGCCGACTTTAGTCTATTCCTGAGGCATGAACCTGCTGCG...GCGTCGAACGGCTA.AAATCCGCGAATTCACATGTCTG
Et-0	TTGTTTTGGCCAAGTCCGCCCCGTTATGTTTGGCAACCTGTCGCATGGACCTGCTGCGGTCGCGTCAAATATCTGTACGACCACGAATTCGCACATCTG
Gel-1	TCGTTT..GCCCAGACTGCGCCGACTTTAGTCTATTCCTGAGGCATGAACCTGCTGCGGTCGCGTCGAACGTCTGTACAAGCGCAAATTCATATGTCTG
Gie-0	TTGTTTGTGCCAAGTCCGCCCCGTTATGTTTGTAAACCTGAGGCATGGACCTGCTGCGGTCGCGTC.AACGGCTGTACGACTGCAAATACACATATCTG
Gre-0	CCATCGTGGCCA.GTCCGCCCCGTTATGTGTGGCAACCCGACATGCAGGCCC.TTGCG.TCGCGTCAAAT.TTCA.GAAAGCGCGGTCTGACATGCTCG
Hh-0	CCGTCGTGGCCAAGTCCGCCCCGTTATGTTTGGCAACCCGTCGTGCGGGCCCG.TGCG.TCGCGTCGAAC.TCTGTA.AAGC.CA.ATTCATATGTCTG
Jm-0	TCGC.GGTGT.ACTAGTAGGTTAAC.TG....TAAAAAC..CGCGTGGA.....ATAT...TTGAGGGACGTCTGTACAAGCGCGGTCTCACATGCTCA
Je-0	TC.TTTGTGCCC.GACTGCGCCGACTTTAGTCTATTCCTGAGGCATG.ACCTGCTGCGGTCGCGTCAAATATCTG...GACCAGGAATTCGCACATCTG
Kil-0	TCGTTTGTGCCCAGACTGCGCCGACTTTAGTC..TTCCTGAGGCATG.ACCTGCTGCGGTCGC.TCGAAC.TCTG..C.ACCACGAATTCGCACATCTG
Kl-5	CCGTTTTGGCCAAGTCCGCCCCGTTATGTGTGGCAACATGAGGTGCGGGCCCGCTGCGGTCGCGTCGAACGTCTGTACGACCACGAATTCGCACATCTG
Kyoto	CCGTTT..GC.CAGACTGCGCCGACTTTAGTCTATTCCTGAGGCATG.ACCTGCTGCGGTCGCGTCGAACGTCTA.AAATGCACGAATTCGCACATCTG
La-0	TCGCTGGTGT..CTAGTAGGTTAACTTGTGTCTAAAAACGA.GCGTGGA......TCTAAAT.GACGGACGTCTGTACAAGCGCAAATTCATATGTCTG
Lm-2	TCGTTTGTGCCC.GACTGCGCCGACT.TAGTCTATTCCTGTCGTGCGGGCCCG.TGCGGTCGCGTCGAACGTCTG.A.GACCGCGAATACACATATCTG
Le-0	CCGT.GTGCCAA.GTCCGCCCCGTTAGGTGGG..AACCTAAGGCATGGG.TTG.TGCG.TCGCATCGATC.GCTAAGAATGTGCGAA.TCATTTGTCTG
Mv-0	CCATCGTGGCCAAGTCCGCCCCGTTATGTGTGGCAACCCGACA.GCAG.CCCATTGCGGTCGCGTCAAATATTCAAGAAAGCGCGGTCTGACATGCTCG
Np-0	TTGTTGTGGC.CAGACTGCG.CGACTTGAGTCTATTCCCGTCGCATGAAC.TG.TGCGGTCGCGTCGAACGTCTGTA.GACCACGAATTCGCACA.CTG
Old-1	TCGTCGTGGTCAAGTCCGCGCCGATATGTGTGGCAACCCGACGCGTGG..CCGCATA.A..TTGAGG....TCTGTACGAGCGCGAATACGCATATCTG
Pog-0	CCGTCGTGGCCAAGTCCGCCCCGTTATGTTTGGCAACCCGTCGTGCGGGCCCGT..C.GTCGCGTCGAACGTCTG..CAAGCGCAAATTCATATGTCTG
Rome-1	TCGCTGGTGT..CTAGTAGGTTAACTTGTGTCT.AACCC...GCGTGGA.....ATCT.AAT.G.CGA.C.TCTG....ACCGCGAATACACATATCTG
Rubezhnoe-1	TTGTTTGTGCCCAGACTGCGCCGACTTGAGTCTATTCCTGTGGCATG.ACCTGCTGCGGTCGCGTCGAACGTCTAAAAAACCAGGAATTCGCACATCTG
Seattle-0	CCGTTTGTGCCC.GACTGCGCCGACTTTAGTCTATTCCTGAGGCATGAA.CTG.TGCG.TCGCGTC.AAT.TCTGT.CGACCAGGAATTCGCACATCTG
Stw-0	CCGTCGTGGTCAAGTCCGCGCCGATATGTGTGGCAACCCGACGCGTGGA.CCGCATA..AATTGAG.....TCTGT.CGAGCGCGAATACGCATATCTG
Tac-0	CCGTTGTGCCAA.GTCCGCCCCGTTAGGTGGGGCAACCTAAGGCATGGA.CTGCTGCGGTCGCGTCGAACGTCTGTACGACCGCGAATTCATATGTCTG
Ting-1	CCGTCGTGGCCAAGTCCGCCCCGTTATGTTTGGCAACCCGTCG.GCG.GCCCGTTGCGGTCGCGTCGAACGTCTGTACAAGCGCAAATTCATATGTCTG
Tol-0	CCATCGTGGCCAAGTCCGCCCCGTTATGTGTGGCAACCCGACATGCAGGCCCATTGCGGTCGCGTC.AATATTCAAGAAAGCGCGGTCTGACATGCTCG
Van-0	CCGTTTTGGCCAAGTCCGCC.CGTTATGTGTGGCAACATGAGGTGCGGGCCCGCTGCGGTCGCGTCAAATATCTGTACGACCGCGAATTCGCACATCTG
Wa-1	CCGTTGTGCCAAAGTCCGCCCCGTTAGGTGGGGCAACCTAAGGCATGGGACTGCTGCGGTCGCGTCGAAC.TCTG.A.GACCGCGA.TTCATATGTCTG
Wl-0	TCGTC.TGGCCAAGTCCGCCCCGTTATGTTTGGCAACCTG.CGCATG.ACCTGCTGCGGTCGCGTCGAACGGCT.TACGACCACGAATTCGCACATCTG
Db-1	TCGTTTGTGCCCAGACTGCGCCGACTTTAGTCTATTCCTGAGGCATGAACCTGCTGCGGTCGC.TCGAACGTCTGTACGACCACGAATTCGCACATCTG
Jl-3	TCGCTGGTGT..CTAGTAGGTTAAC.TG....T.AAAAC..CGCGTGGA.....A.AT...TTGAGGGA..TCTG..CAAGCGCGGT.TCACATGCTCA
RRS-7	CCGTTTGTGCCCAGACTGCGCCGACTTTAGTCTATTCCTGAGGCATG.ACCTGCTGCGGTCGCGTCAAATATCTGTACGACCACGAATTCGCACATCTG
RRs-10	CCATCGTGGCCAAGTCCGCCCCGTTATGTGTGGCAACCCGACA.GCAGGCCCATTGCGGTCGCGTCAAATATTCAAGAAAGCGCGGTCTGACATGCTCG
Lp2-2	CCGTTGTGCCAAAGTCCGCCCCGTTAGGTGGGGCAACCTAAGGCATGGGATTGC.GCGGTCGCATCGATCGGCTG.ACGACCGCGAATTCATATGTCTG
Pna-17	CCAT....GCCA.GTCCG.CCCGTTA.GTGT.GCAACCCGACATGCAGG.CCATTGCGGTCGCGTCAAATATTCA..A.AGCGCGGTCTGACATGCTCG
Bla-1	TCGCTGGTGTCACTAGTAGGTTAAC.TG....TAAAAAC.ACGCGTGGA...G.ATATAAATTGAGGGAC.TCTGTACAAGCGCGGTCTCACATGCTCA
Mir-0	TCGTCGTGGCCA.GACTGCGCCGACTTGAGTCTA..CCCGACGCATGGACCTGCTGCGGTCGCGTCGAACGGCTGTACGACCGCGAATACACATATCTG
Per-1	CTGTCGGTGC.AAGTCCGCCCCGTTATGTTTGGCAACCCGACGCGTGGACCCGC.TATAAATTGAG.....TCTG..CGAGCGCGAATACGCATATCTG
Altai-5	TTGTTTGTGTCAAGACTGCGCCGACTTGAGTCTATTCCT.TCGCATGGACCTGC.GCGGTCGCGTCGAACGTCTGTA.GAGTGCAA.TACACATATCTG
Anz-0	CCGTCGGTGTCAAGTCCGCCCCGTTATGTGTGGCAACCTATCGCATG.ACCTGCATATAAATTGACGGACGTCT.TA.ATGCGCGAATACACATG.CTG
Bik-1	TTGTCGTGGCCAAGTCCGCCCCGTTATGTTTGG.AACCCGTCG.GCGGGCCCGTTGCG.TCGCGTCGAACGTCTGTACGACCACGAATTCGCACATCTG
Etna-2	TCGC.GGTGTC.CTAGTAGGTTAACTTGTGTCT...AACGACGCGTGGA.......CTAAA...ACGGAC.TCTAA.A.TGCGCGAATACAC.TGCTCA
Aitba-2	TCGT.T..GT.ACG.G.AGGTTAACT.GTGTC.AAAAACGACGTGCGGGCCCG..G.G.TCGCGTCGA..GTCTGT.CAAGCGCAAATTCATA.GTCTG
Fei-0	CCGT......CCAGA.T.C.CCGACTTTAGTC....CC.GA.G..T.AAC....TGCGG..GCGTCAAAT.TCTGT..GACCA.GAATTCGCACAT.TG
Agu-1	.CGC..GT.T.ACTAGTAGGTTAACTTGTGTCTAAAAAC.ACGCGTGGA.CCG..T.TA..T..AG.....TCTGT..ATG.GCGAATACACATGTCTG
Cdm-0	CCGT.T..GC..AGACTGCGCCGACTTT.GTCTATTCCTGAGGCA.G.AC.TG.TGCG.T.GT.TC.AATATCTGTA.GAC.AGGAATTCGCACATCTG
Don-0	.TGT..GT...AAGACTGCGCCGACTTG..T.TAAACC.GAGGCGTGGA..CG...AT...TTGAG.....TCTGA.CA..CGCGGTCTCAC.TG.TCA
Leo-1	TCGT....GCCCAG.CTGCG.CGACTTT.....ATTCC.GA.GCATGA......T.CGGTCGC.TCA..T.TCTG.A...CCAGGAATTCGCACA..TG
Mer-6	TC.T.TGTGC.CAGACTGCGCCGACTTT.GT.T.TTCC.GAGGCATG.AC.TGC..CG.TCGCGTCAAA...CTG....ACCAGGAATTCGC.CA.CTG
Ped-0	TCGTTGGTGTCAAGACCGCGCCG.CTT.T.TCTA..C..GACG.GTGGA.CCG..TA.A..TC.TCGGAC.T.TGA..A.G.GCGGTCTCACATG.TCA
Pra-6	TCGCTG..GTCACTAGTAGGTTAA..TG......AAAACGA.GCGT.GA.....ATATAAA.TGAGGGACGTCTG..CAAG.GCGGTCTCACATGCTCA
Qui-0	TCGTT...G...AGACTGCGCCGA.TTT...C.....C..AGGCATG.A..TG....G...GC..C.AAT..CTG..CG...AGGAATTCGC.CATCTG
Vie-0	CCGT.GTGGCCAAGTCCGCCCCGTTATGTTTGGCAACCTGTCG.GCGGGCCCG.TGC.G..GCGTCGAA.GGCTAA..GAC.ACGAATTCACATGTTCG
Kly1	CCA.CGTGGC.A.GTCCGCCCCGTTA.GTGTG.C.AC..GACATG.AGGCCCAT.GCGG.C.CGTCGGA..TTCAAGA..GCGC.GTC.GA.AT.CTCG
Kly4	CCAT.GTGGC.AAGTCCGCCC.GTTATGTGTG.C..C.CGA.ATGCA.GC.CATT.CGGTC.C.TC.GATG.TCA..A.A.CG.G.TCTGACATGC.CG
Koz2	CCATCGTGGC.AAGTCCGCCCCGTTATGTGTGGCAACCCGACATGCAGGCCCATTG.GG..GCGTCGGATGTTCAAGAAT.CGCGGTCTGACAT.CTCA
Stepn-2	C.GTCGTGGCCAAGTCCG.CCCGTTATGTTTGGCAACCCGA.G.GCG.G.CCG.TGC.GTCGCGT.G..C..CT.A..ATG.GC.AATTCATA.ATCTG
Stepn-1	CCGT.G.GGTCAAGACTGCGCCGACTTGTGTCTATTC.CGACGCATGGACCTGCTGCGGTCGCG.CGAACGGCTAAGAAAC.GCGAATTCATATGTCTG
Borsk-2	C.GTCG..G.CAAGTCCG.CCCGTTA.GTT..GCAACCCG..G.GCG.G.CC....CG...GCGT.GAA.GTCTGT.CA.GCGCA.ATTC..A.GTCTG
Shigu-1	CCAT.GTGGC.AAGTCCG.CCCGTTATGTGTGGCAACCCGACAT..AGGCCCATTGCGGT.GCGTCGGATGTTCAAGAATGCGCGGTCTGACATGCTCA
Shigu-2	CC.T.G..G...AGTCCGC..CGTTATGTGTGGCAACCC.ACATG.AGGC.CA.T..GG.....TCGG...TTCA.GAAA.CGCGGT.T.ACAT.CTCG
Kidr-1	.TGTT.GTGCCAAGACT.CGCCGACTT.AGTCTATTCCTGA.GCATG.ACCTGC.G.G...GC.TCGAAC.GC.A.AAAT...CGA.TTCATAT.T..G
Galdo-1	CC.TT...GCCCAGACTGC...GACTTT.G..T.TT.CTGAGGC.TG.A.CT...GCGGTC.CGTC..AT...TGT.CGACCAG..AT.C.CACATCTG
Lago-1	CCGTTTGTGCC.AGACTGCGCCGACTTTAGTCTATTCCT.AGGCATGAA...G....G.TCGC.TC.A.T..CTGT..GACCA.GA.T..GCA.A.CTG
Mammo-1	CCGTT...GC..A.ACTGC.C.GA.TT.AGTC.AT.CC.GAGGC.TG.AC.TG.TGCG.TCGCGTCAAA.A.CTGTAC.ACCAGGAATTCGCA.ATCTG
Mammo-2	CCGTTTGTGC.CAGACTGCGCCGA.TTTAGTCTATTCCTGA.GCATGAACCTG.T.CGGTCGCGTC.AATATCTGTACGAC.AGGAATTCGCACATCTG
Monte-1	TCG..T..GCC.AGAC.GCGCCGACTTTA....A..CC.GAGGCA.G..CCTGCTGC....G..TCAAAT.TCTGT.CGAC.AG.AAT.CGCACATCT.
Timpo-1	CC.T.GGTGT.AAGA.TGCGCCG.C.TGAGTCTATTAACGACGCGTG........TCT...T..ACGGA..TCTG.A..T..GCG....CACATGCTCA
Valsi-1	....TG..G....T.GTAGG.TAACTTGT.TC..AAAA..AC.C.T..A.....ATCTAAAT...CGG..GTCTG.A..TGCGCG.TCTCACATGC..A
Altenb-2	.CGT........AGACTGCG.CGACTTG......T..C....G.G.GGG..C.........T...CG......TG...A...GCG...TCACA.G....
Bozen-1.1	TCGTTTGTGCCAAGTCCGCCCCGTTATGTTT.TAAACCT.AGGCATGGA..TGC.GCG.T.GCGTCGA.CGGCTGTACG.CTGCAAATACACATATCTG
Bozen-1.2	TCGT.TGTGCCAA.TCC.CCCCGTTA.GTT.GTAAACC.GA.GCATG.AC..GCT.CGGTCGC.TCG.A.GGCTGTACGACT.CAAATACACATA.CT.
Mitterberg-1	TTGT.......AAGTC.GCCCC..TAT....GT....C...GGC.TGG...T...G.......G.CG.....CTG..C....GCAAATAC.C.TA.CTG
Castelfed-4-212	.C.T.G.GCCA.AGT...C.C...TAGGT.G.G.AACCTAA.GCATG.GATTG..G.GG..GCATC..TC.GCT.AG..TG..CGAATTC.TTT.TC..
Castelfed-4-213	CCGT.GTGCCAAAGTC.GCCCCGTTAGGTGGG.CAA..TAAGGCATG.GA.TG.TGCGGTCGC.TCGAT.GGCTAA.AAT..GCGAATTCAT.TGTCTG
Rovero-1	C..TT.GTG..A.GTCCGCC.CGTT.T.T....C..C...ACG.G.GGGC.CG.TGCG....CGTCGA....C.G..C.A.CACGAAT.C.C.CATCTG
Vezzano-2	TCGT..GT.C.AA.TCCGCCCCGT.AT.TTTG..AAC..GAGGCATGGA..TG..G.G....CGTCGA..GG.TG..CG...GC.AATAC...TATCTG
Voeran-1	CCGT.TGTGCCC.GACTGCGCCGACTT.AG.CTATT.CTGAGGCATG.ACCTGCTGCG.TCGCGTC.AAT.TCTGTA.GACCAGGAATTCGCACATCTG
Angel-1	CCGT.TGTGCC.AGA.TGCGCCG.CTT.AG..T.....T.AGGCATGAACC..C.GCG.TCGCG.C.A.TATCTGT.C.AC.AG.AATTCGCACATCTG
Angit-1	TCGC.G..G...CTAGT.GGTTAACTT..GTCTAA.AAC.A.GCGTGGA.....TGC.GTCGCGTCAAA.A.CTG...G.C.AG...TTCGCACATCTG
Apost-1	CCGT..GTGC.C.GACTGCGCCGACTTTAG.C..TTCC.GAGGCATGAACCTG.T.C....GT.TCAAA.ATCTG.A.GACCAGGAATTCGCACATCTG
Ciste-1	T.GTTTGTGCCCAGACTGCGC.GAC.T.AG.C.ATT.CTGAGGC.TGGA.CTGC.GC.GTCGCGTCAAA.AT.TGTA.G.CCAC.AATTCGC.CAT.TG
Ciste-2	T..TTT.T.C.CAGACTG..C.GACTTT....T.TTCC.G...CATG.AC.TGC..CGGT.GC.TC.....TCTG..C.AC.AC....T.GC.CA.CTG
Slavi-1	CC.T.G..GC..AG.CCG.C.CG.TATGTTT...AACC.GACGCGTGGA.....AT.TA..TTGA...A..TCT......GCGCGAAT.CGCATATCTG
Jablo-1	CCGTT...G..CAGACT.CG..GAC.TTA...TA..CC.GAGGCATG.A.CTG..GCG...G..T.AAA....CAAGA..GCG.GGTCTGACA..CT.A
Lecho-1	TCGT....GC..AGACTGCGCCGACTTTAGT.TATTCCTGA.GC.TG.A.CTGC..C.GTCGCGTCA....TCTGT..G.CCA..AATTCGCACAT.T.
Bak-2	CCGT.GGTGTCAAGTCCGCCCCGTTATGTGTGG.AACCTATCGCATGGACCTGCATATAAATTG.CGGACGTCTGTACATG.GC.AATAC.CATGTCTG
Lag2-2	.CG..GGTG.C..GT.CG.CC.G...TG.GTGGCAA.CTATC.CAT.GAC.TG..G..GTCGC..CGAAC.TCTG.ACG.G.GCGAATTCATA..T..G
Vash-1	CCGTTT.TGCCCAGACTGCG.CGACTTTAGT.TATTCCTGAGGCATGAA.CTGC.GCG..CGC.TCAAA..TCTGTA.AT.CGCGAATACACATGTCTG
Nemrut-1	.TGT.TG.G.CCAGACTGCG.CGACTT.AGTC.ATTCCCGTGGC.TG.ACCTGC.GCGGTCGC.TCGAACGTCTAAAAAACCAGGAATTC.CACATCTG
HKT2-4	.C.CTG..GT.ACTAGTAGG.TAA..TG....TAAAAACGACGCGTGGA.....ATA.A..T.GAGGG.C.TC.G..C.AGCGCGGT.T.ACAT.CTCA
Nie1-2	T.GTTGG...C.AGTCCGCCCCGTTAT.TG.GGC...CT.T.GC.TG.AC.TG.TGCGGTCG.....AACGTC.GT.C.AC.A.G.ATTCGCACAT.TG
Ru3.1-31	TCGCTGGT...ACTAGTAGGTTAA..TG....TAAAAAC..CGCGTGGA.....ATATAAA.TGAGGGACGTCTGTACA.G.GCGGTCTCACATGCTCA
Star-8	.CGTTGGTG.CAAGTCCGCCCC.TTATGTGTGG.AACCTAT..CATG.ACCT.CTGCGGTCGC.TCGA..GTCTGT..GACCACGAATTCGCA.ATCTG
Tu-SB30-3	CCGTCGTGGCCAAGTCCGCCCCGTTATG...GGCAACC.GT.GTG.GGGC.CGT..CG.TC.CGTCGAACGTCTG.ACAAGCGCAAATTCAT.TGTCTG
Tu-Wa1-2	CCGTTT..GCCCAGACTGCGCCGAC..TAGTCTATT.CTGAGGCATGAACCTGC.GCGG..GCGTCAAAT.TCTGTACGACCAGGAATTCGCACATCTG
Bolin-1	TTGTTT...CCCAGACTGC..CGACTTG.........CTG.GGC.TG.ACCTGCTGCGGTCGCG.C.AAC.T.TA..AA.C.AGGAATTC...C.TCT.
Copac-1	.CG.T.TGCCAAAGTCCG....G.TA.GTGGGG.AACC.A.GGC.T.GGA.TGCTGCG...GCATCGAT.GGCTA..A.TG.GCGAATTCAT.TG.C..
Kastel-1	TCGC.G..GTCA.TAGTAGGTTAACTTGTGTCTAAAA.CGACGCGTG.A......TC.AA....ACG..C.TC.GTA.AA.CGC.AA.TCATATGTCTG
Sij1	CCAT.GTG.CCAAG.CCGC.CCG..ATGTGT..CA.CCCGA.ATGCAGG...AT..CGGTCGCGTCG...GTT.A.GAATG.GCGG..T..CATGC.C.
Sij2	CCATCGTGGCCAAGTCCGC.C.GTTATGTG.GGCAACC.GACA.G.AGGCCCAT.GCGGTCGC.T.GGATGT.C.AGAA.GCGC.GTCTGACATGCTCA
Sij4	CCATCGTGGCCA.GTCCGCCCCGTTAT.TGTGGCAACCCGACATG.AGGCCCATTGCG.TCGCGTCGGA.GTTCA.GAATG.GCGGTCTGACATGCTCA
Yeg-1	CCAT.GTGGCCAAGTCC.CCCCGTTATGTG.GGCAACCCGAC.TG.AGG..CA.TGCGGTCGCGT.GGA.G.TCAA.AATGCGCGGTCTGACATGCTCA
Istisu-1	CCGT........AGACTGCGCCGA.T..AG....TT.....GGCATGAA..T.........G...CG.....C....CG...GCGGTCTC..ATG.TCA
Lerik1-3	CTGTTG..GC.AAG.CTGCGCCA.CTTGTGTCT....ACGA.G....GA....CATATAAATTG.G..A..TC.G..CAAG..CG.ATTCAC.T..TCA
Xan-1	CCGTTT..GCCCAGACTGCGCCGA.TT.AG.CTATT.CT.AGGCA.G.A.CTGC.GCGGTCGCGTCG.AC.GCT..ACGACCGCGGTCTCACAT..TCA
Sha	CCATCGTGGCCAAGTCCGCCCCGTTATGTGTGG.AACCCGACATG.AGG..CAT.G.G...GCG.CG.ATGTTCA.GAATG.GCG.TCTG.CA.GCTCA
Petro-1	..GTTGTGC..A.GTCCGCC.CG.TAGGTGGGGC..CC.AAGGCATG.AACTGCTGCG.T.GCGTC.AA..TCT..ACGAC.G.GAATT.ATATGTCTG
Dobra-1	TCGTTGTGGCAAAGTCCGCCCCGTTATGTTTGG.AACACGACGTG.GGACCTGCTGCGGTCGCGTCGG.CGT.TGTACAACCGCGAATTCATATATCTG
Col0	CCGTTGTGCCAAAGTCCGCCCCGTTAGGTGGGGCAACCTAAGGCATGGGATTGCTGCGGTCGCATCGATCGGCTAAGAATGTGCGAATTCATTTGTCTG
TueV-13	TC.TCGTGG..AAGTCCGCGCCGATATGTGT.GCAACCCGACGCGTGGAC..GCA.ATAAATT.AG.....TCT.TA..AGCGCG.ATACGC.TATCTG
;
End;
